# Supplementary material for: GLS1 governs vascular smooth muscle cell phenotypic switching and aortic dissection via glutamate metabolism
Source: JCI Insight. 2026 Apr 23;11(11):e203575. doi: 10.1172/jci.insight.203575 (PMC13313552; doi:10.1172/jci.insight.203575)
Supplement: Supporting data values [file jciinsight-11-203575-s073.xlsx]

## Sheet: Fig1.B
Non-AD	AD
1.11639	0.296124
1.30547	0.551937
0.836757	0.214085
1.18318	0.432681
0.558196	0.188285
	0.241075
	0.0819
	0.120823

## Sheet: Fig1.C
Non-AD	AD
0.972383	0.514085
0.944073	0.313754
0.917809	0.388508
1.09081	0.213964
1.08807	0.685964
	0.554959
	0.258921
	0.457206

## Sheet: Fig1.D
Ctrl	BAPN
0.7854	0.299315
0.855339	0.271167
1.61216	0.350596
0.975467	0.336755
0.946563	0.430503

## Sheet: Fig1.H
α-SMA flourescence intensity
Ctrl	BAPN
1.01514	0.545805
0.834672	0.50133
1.03463	0.411894
1.11556	0.459268
GLS1 flourescence intensity at α-SMA+ area
Ctrl	BAPN
0.996618	0.486498
1.01735	0.546366
1.17907	0.635494
0.80696	0.482542

## Sheet: Fig2.A
	CON							PDGF-BB
GLS1	1.10171	1.20044	1.02955	1.02433	0.711338	0.932627		0.28191	0.305991	0.651065	0.724433	0.231675	0.306754
TAGLN	0.682442	1.04548	1.15962	0.83264	1.15864	1.12117		0.637144	0.426596	0.784378	0.693095	0.326986	0.493673

## Sheet: Fig2.B
	si-NC						si-NC+PDGF-BB						si-GLS1						si-GLS1+PDGF-BB
GLS1	0.955342	0.915344	1.14355	0.996177	1.03587		0.476693	0.559374	0.65435	0.404522	0.575031		0.079697	0.079028	0.035586	0.046685	0.069921		0.029433	0.035292	0.024655	0.024824	0.031184
TAGLN	0.904336	1.1271	0.981089	1.06994	0.964821		0.651946	0.536339	0.59604	0.414447	0.622331		0.667907	0.887225	0.723423	0.822219	0.781599		0.274455	0.395769	0.264946	0.320713	0.233241
ACTA2	1.06812	0.866659	1.08027	0.862816	1.12506		0.639624	0.416053	0.495047	0.513286	0.467701		0.611617	0.883107	0.773606	0.833573	0.710268		0.216151	0.161256	0.26015	0.330046	0.259929
OPN	0.976619	0.912112	1.12261	1.22416	0.810913		1.85974	1.99093	2.39551	1.86023	1.7775		1.8005	2.24507	1.43919	1.61868	1.81192		2.83612	2.68815	2.74728	2.41554	2.60616
MMP2	1.14751	1.59825	0.984573	0.796598	0.695202		2.52562	2.47452	2.68288	2.46935	2.18036		2.31859	1.61647	2.1178	2.17595	2.70474		3.31207	3.42169	3.19629	2.79615	3.49752
MMP9	1.68959	1.18897	0.796712	0.772463	0.808851		2.18865	3.02063	2.61826	2.76062	2.17279		1.73431	2.55709	2.6965	2.10056	1.67208		3.42882	2.91613	3.24612	3.4092	3.49125

## Sheet: Fig2.C
si-NC	si-NC+PDGF-BB	si-GLS1	si-GLS1+PDGF-BB
0.82598	3.57841	2.11912	5.42859
0.909314	3.88166	2.09069	4.71453
1.26471	3.32639	2.77941	5.3645
1.04851	2.92274	2.32961	5.01609
0.967512	3.29155	2.59572	4.93584

## Sheet: Fig3.A
	ad-Vector						ad-Vector+PDGF-BB						ad-GLS1						ad-GLS1+PDGF-BB
GLS1	0.99752	0.914718	1.09595	1.02658	0.981338		0.702547	0.50089	0.572703	0.630142	0.524427		2.15223	1.80394	1.8787	1.75263	2.21685		1.73305	1.82834	1.98142	2.04124	2.11382
TAGLN	0.847726	0.965262	1.22208	1.05587	0.964387		0.568479	0.375185	0.456946	0.403747	0.558376		1.09277	1.15128	0.815692	0.934843	1.13844		0.937183	0.993837	0.785046	0.950858	1.02987
ACTA2	0.948577	0.94208	1.11902	1.12877	0.867824		0.631738	0.298191	0.46069	0.415343	0.488734		1.34022	1.30456	1.25179	0.912081	1.10919		0.966015	0.911731	0.956673	0.805113	1.12576
OPN	0.86384	1.01457	1.14099	0.958614	1.01273		2.05711	1.72178	1.89451	2.06347	2.14826		0.922386	0.955047	1.24299	1.08523	0.939713		1.33096	0.934368	1.29446	0.859218	1.26078
MMP2	1.02513	1.11123	0.796479	1.43804	0.76643		2.83506	2.229	2.40584	2.69995	1.96495		0.958373	0.792402	1.0957	1.46334	0.674676		1.31261	1.47682	1.37442	1.00327	1.41424
MMP9	0.728751	0.826936	1.029	1.43424	1.12437		2.25512	2.95579	3.19591	2.04868	2.56668		1.0622	1.61325	0.988205	1.39668	0.666621		1.53392	1.4613	2.0288	1.89098	1.79181

## Sheet: Fig3.B
ad-Vector	ad-Vector+PDGF-BB	ad-GLS1	ad-GLS1+PDGF-BB
0.911308	3.94812	0.870953	2.07938
1.07672	4.2949	0.937029	1.18847
1.01197	3.79069	1.09357	1.20488
1.01768	3.62739	0.96042	1.33161
0.944095	4.0412	0.839004	1.15299

## Sheet: Fig.4C
	Rupture	TAD	Healthy
Lenti-Vector + BAPN	2	5	3
Lenti-Gls1 + BAPN	0	2	8

[truncated: 29 more sheets: Fig.4D, Fig.4E, Fig.4F, Fig.5C, Fig.5D, Fig.5E, Fig.5F, Fig.6D, Fig.6E, Fig.6F, Fig.7A, Fig.7B, Fig.7C, Fig.8B, Fig.8D, Fig.8E, Fig.8F, Fig.9B, Fig.9D, Fig.9E …]
